# Supplementary material for: Metabolic Insight into Glioma Heterogeneity: Mapping Whole Exome Sequencing to In Vivo Imaging with Stereotactic Localization and Deep Learning
Source: Metabolites. 2024 Jun 16;14(6):337. doi: 10.3390/metabo14060337 (PMC11205750; doi:10.3390/metabo14060337)
Supplement: Supplementary file 1 [file metabolites-14-00337-s001.zip]

Archive with 1 entries (1 files):
- metabolites-2921071-supplementary.pdf
